# Supplementary material for: Apoptosis-Related Signature Predicts Prognosis and Immune Microenvironment Infiltration in Lung Adenocarcinoma
Source: Front Genet. 2022 Apr 27;13:818403. doi: 10.3389/fgene.2022.818403 (PMC9094710; doi:10.3389/fgene.2022.818403)
Supplement: Supplementary file 1 [file DataSheet1.xlsx]

## Sheet: Table S1
Table S1. Basic information of datasets included in this study.
Characteristics	TCGA: LUAD	GEO: GSE68465
Number of normal patients	59	0
Number of LUAD patients	494	442
Age (years)
<=65	237	231
>65	255	212
Unknown	2	0
Gender
Female	264	220
Male	228	222
Unknown	2	0
T
T1-2	426	401
T3-4	64	40
Unknown	4	1
N
N0	319	299
N1-3	164	141
Unknown	11	2
M
M0	326
M1	23
Unknown	145
Stage
I/II	213
III/IV	103
Unknown	8
Fustat
Alive	332	207
Dead	162	236

## Sheet: Table S2
Table S2 136 apoptosis-related genes
Genes	Full-names
TNFSF10	TNF superfamily member 10
TNFRSF10A	TNF receptor superfamily member 10a
TNFRSF10B	TNF receptor superfamily member 10b
FASLG	Fas ligand
FAS	Fas cell surface death receptor
FADD	Fas associated via death domain
TNF	tumor necrosis factor
TNFRSF1A	TNF receptor superfamily member 1A
TRADD	TNFRSF1A associated via death domain
CFLAR	CASP8 and FADD like apoptosis regulator
CASP8	caspase 8
CASP10	caspase 10
CASP6	caspase 6
CASP3	caspase 3
CASP7	caspase 7
BID	BH3 interacting domain death agonist
BAX	BCL2 associated X, apoptosis regulator
BAK1	BCL2 antagonist/killer 1
DIABLO	diablo IAP-binding mitochondrial protein
SEPTIN4	septin 4
HTRA2	HtrA serine peptidase 2
CYCS	cytochrome c, somatic
APAF1	apoptotic peptidase activating factor 1
CASP9	caspase 9
PRF1	perforin 1
GZMB	granzyme B
TUBA1B	tubulin alpha 1b
TUBA4A	tubulin alpha 4a
TUBA3C	tubulin alpha 3c
TUBA1A	tubulin alpha 1a
TUBA1C	tubulin alpha 1c
TUBA8	tubulin alpha 8
TUBA3E	tubulin alpha 3e
TUBA3D	tubulin alpha 3d
TUBAL3	tubulin alpha like 3
MCL1	MCL1 apoptosis regulator, BCL2 family member
ACTG1	actin gamma 1
ACTB	actin beta
SPTA1	spectrin alpha, erythrocytic 1
SPTAN1	spectrin alpha, non-erythrocytic 1
LMNA	lamin A/C
LMNB1	lamin B1
LMNB2	lamin B2
PARP1	poly(ADP-ribose) polymerase 1
PARP2	poly(ADP-ribose) polymerase 2
PARP3	poly(ADP-ribose) polymerase family member 3
PARP4	poly(ADP-ribose) polymerase family member 4
DFFA	DNA fragmentation factor subunit alpha
DFFB	DNA fragmentation factor subunit beta
ENDOG	endonuclease G
AIFM1	apoptosis inducing factor mitochondria associated 1
ERN1	endoplasmic reticulum to nucleus signaling 1
TRAF2	TNF receptor associated factor 2
ITPR1	inositol 1,4,5-trisphosphate receptor type 1
ITPR2	inositol 1,4,5-trisphosphate receptor type 2
ITPR3	inositol 1,4,5-trisphosphate receptor type 3
CAPN1	calpain 1
CAPN2	calpain 2
CASP12	caspase 12 (gene/pseudogene)
EIF2AK3	eukaryotic translation initiation factor 2 alpha kinase 3
EIF2S1	eukaryotic translation initiation factor 2 subunit alpha
ATF4	activating transcription factor 4
DDIT3	DNA damage inducible transcript 3
CTSB	cathepsin B
CTSC	cathepsin C
CTSD	cathepsin D
CTSF	cathepsin F
CTSH	cathepsin H
CTSK	cathepsin K
CTSL	cathepsin L
CTSO	cathepsin O
CTSS	cathepsin S
CTSV	cathepsin V
CTSW	cathepsin W
CTSZ	cathepsin Z
BIRC2	baculoviral IAP repeat containing 2
BIRC3	baculoviral IAP repeat containing 3
XIAP	X-linked inhibitor of apoptosis
BIRC5	baculoviral IAP repeat containing 5
BCL2L11	BCL2 like 11
BCL2L1	BCL2 like 1
BCL2	BCL2 apoptosis regulator
DAXX	death domain associated protein
RIPK1	receptor interacting serine/threonine kinase 1
DAB2IP	DAB2 interacting protein
MAP3K5	mitogen-activated protein kinase kinase kinase 5
MAPK8	mitogen-activated protein kinase 8
MAPK10	mitogen-activated protein kinase 10
MAPK9	mitogen-activated protein kinase 9
BAD	BCL2 associated agonist of cell death
JUN	Jun proto-oncogene, AP-1 transcription factor subunit
FOS	Fos proto-oncogene, AP-1 transcription factor subunit
TP53	tumor protein p53
HRK	harakiri, BCL2 interacting protein
MAP3K14	mitogen-activated protein kinase kinase kinase 14
CHUK	component of inhibitor of nuclear factor kappa B kinase complex
IKBKB	inhibitor of nuclear factor kappa B kinase subunit beta
IKBKG	inhibitor of nuclear factor kappa B kinase regulatory subunit gamma
NFKBIA	NFKB inhibitor alpha
NFKB1	nuclear factor kappa B subunit 1
RELA	RELA proto-oncogene, NF-kB subunit
PTPN13	protein tyrosine phosphatase non-receptor type 13
GADD45A	growth arrest and DNA damage inducible alpha
GADD45B	growth arrest and DNA damage inducible beta
GADD45G	growth arrest and DNA damage inducible gamma
TRAF1	TNF receptor associated factor 1
BCL2A1	BCL2 related protein A1
ATM	ATM serine/threonine kinase
PIDD1	p53-induced death domain protein 1
TP53AIP1	tumor protein p53 regulated apoptosis inducing protein 1
BBC3	BCL2 binding component 3
PMAIP1	phorbol-12-myristate-13-acetate-induced protein 1
CASP2	caspase 2
NGF	nerve growth factor
NTRK1	neurotrophic receptor tyrosine kinase 1
IL3	interleukin 3
IL3RA	interleukin 3 receptor subunit alpha
CSF2RB	colony stimulating factor 2 receptor subunit beta
PIK3CA	phosphatidylinositol-4,5-bisphosphate 3-kinase catalytic subunit alpha
PIK3CD	phosphatidylinositol-4,5-bisphosphate 3-kinase catalytic subunit delta
PIK3CB	phosphatidylinositol-4,5-bisphosphate 3-kinase catalytic subunit beta
PIK3R1	phosphoinositide-3-kinase regulatory subunit 1
PIK3R2	phosphoinositide-3-kinase regulatory subunit 2
PIK3R3	phosphoinositide-3-kinase regulatory subunit 3
PDPK1	3-phosphoinositide dependent protein kinase 1
AKT1	AKT serine/threonine kinase 1
AKT2	AKT serine/threonine kinase 2
AKT3	AKT serine/threonine kinase 3
HRAS	HRas proto-oncogene, GTPase
KRAS	KRAS proto-oncogene, GTPase
NRAS	NRAS proto-oncogene, GTPase
RAF1	Raf-1 proto-oncogene, serine/threonine kinase
MAP2K1	mitogen-activated protein kinase kinase 1
MAP2K2	mitogen-activated protein kinase kinase 2
MAPK1	mitogen-activated protein kinase 1
MAPK3	mitogen-activated protein kinase 3

## Sheet: Table S3
Table S3. Primers sequence for qRT-PCR analysis
Geen name	Forward primer (5'->3')	Reverse primer (5'->3')
SERPIND1	TTCCTCATCATAACATCTGCGTG	TGGAATCCAGTCGTTGGTGAC
SFTPC	CACCTGAAACGCCTTCTTATCG	TTTCTGGCTCATGTGGAGACC
HMGA2	ACCCAGGGGAAGACCCAAA	CCTCTTGGCCGTTTTTCTCCA
ABCC2	CCCTGCTGTTCGATATACCAATC	TCGAGAGAATCCAGAATAGGGAC
FBN2	CTGAAGGCGGGTTTCTAGCG	CAAATCGGGACAATGCACTGG
KRT6A	CTGAAGAAGGATGTGGA	TGTGTCTGAGATGTGGG
IL1A	AGATGCCTGAGATACCCAAAACC	CCAAGCACACCCAGTAGTCT
CYP4B1	CCCACTCTGGTTCGGACAG	ATACACATCAGGGGCCTTAGG
DLGAP5	AAGTGGGTCGTTATAGACCTGA	TGCTCGAACATCACTCTCGTTAT
C1QL1	GGGTTACGAGGTACTCAAGTTTG	AAAGTAGGTGCCGGGAATGTT
IGF2BP3	ACGAAATATCCCGCCTCATTTAC	GCAGTTTCCGAGTCAGTGTTCA

## Sheet: Table S4
Table S4. 64 DEARGs between normal and cancer tissues.
gene	conMean	treatMean	logFC	pValue	fdr
TNFSF10	61.9919	43.596	-0.507884	1.41242e-07	2.56e-07
TNFRSF10A	4.0387	7.16629	0.827334	7.36728e-13	1.89912e-12
TNFRSF10B	13.4217	19.2021	0.516699	4.36954e-06	7.13897e-06
FADD	3.85425	6.6955	0.796741	6.73183e-23	8.67659e-22
TRADD	9.192	14.1134	0.618613	5.50625e-12	1.2524e-11
CFLAR	12.7751	8.97382	-0.509542	4.948e-12	1.16094e-11
CASP8	4.33897	6.41456	0.563998	1.50561e-13	4.80614e-13
CASP6	6.62428	13.993	1.07887	3.67976e-29	8.53704e-28
CASP3	8.05501	14.5974	0.857751	5.27605e-26	7.65027e-25
BAK1	8.42368	15.9138	0.917753	1.74169e-20	1.26272e-19
DIABLO	1.07762	1.76117	0.708687	2.72451e-22	2.87312e-21
CYCS	17.2858	29.3025	0.761442	3.45001e-13	9.5852e-13
PRF1	15.1322	6.87434	-1.13833	6.66584e-16	2.49432e-15
TUBA4A	11.0415	24.5976	1.15558	1.30493e-16	5.40612e-16
TUBA1A	85.6799	44.648	-0.940363	1.81202e-21	1.75162e-20
TUBA1C	13.3378	29.4592	1.1432	8.91252e-21	6.89235e-20
TUBA8	0.0323606	0.0578578	0.838273	0.000542583	0.000749282
TUBA3E	0.0123384	0.202223	4.03472	0.0337835	0.0404009
TUBA3D	0.0910549	0.226198	1.31278	3.36919e-13	9.5852e-13
TUBAL3	0.101952	0.442522	2.11786	0.000120461	0.000181473
SPTAN1	31.878	19.4307	-0.714221	2.20309e-17	1.11113e-16
LMNB1	3.37149	13.8955	2.04316	1.61363e-29	4.67954e-28
LMNB2	6.64181	15.1836	1.19287	1.42864e-19	9.20681e-19
PARP1	13.5105	28.9056	1.09726	5.56278e-28	1.07547e-26
PARP2	3.1973	5.70456	0.835261	5.63495e-19	3.44029e-18
DFFB	1.18541	1.80661	0.607897	5.75937e-12	1.28478e-11
AIFM1	8.33416	15.5333	0.89826	5.65842e-27	9.37681e-26
TRAF2	4.22567	9.31162	1.13985	9.69958e-23	1.12515e-21
ITPR1	5.43684	3.77309	-0.527023	1.78105e-13	5.43689e-13
CAPN1	27.4559	39.7357	0.53332	6.14457e-14	2.03649e-13
CASP12	0.749097	0.149365	-2.32631	4.69819e-30	1.81663e-28
DDIT3	10.4108	18.4936	0.828946	3.90803e-07	6.86865e-07
CTSH	168.709	100.786	-0.743241	1.07399e-16	4.61417e-16
CTSK	20.5475	42.6957	1.05513	9.3996e-08	1.73072e-07
CTSO	29.9315	18.8626	-0.66614	9.54231e-20	6.51123e-19
CTSS	117.792	67.9114	-0.794516	7.8769e-17	3.51431e-16
CTSV	0.403291	2.1108	2.3879	5.1229e-13	1.35058e-12
CTSW	12.1477	7.04959	-0.785069	2.97287e-12	7.3373e-12
BIRC5	0.806704	11.4556	3.82787	2.16858e-32	2.51555e-30
BCL2L11	4.29233	6.72302	0.647349	4.88742e-13	1.31847e-12
DAB2IP	15.6164	8.10893	-0.945477	2.96e-21	2.45257e-20
MAPK10	1.4463	0.797816	-0.858239	5.27718e-18	2.78251e-17
JUN	123.343	63.8015	-0.951011	1.85731e-13	5.5243e-13
FOS	309.844	105.986	-1.54767	1.53299e-13	4.80614e-13
TP53	11.0386	17.2382	0.643054	5.45202e-09	1.05406e-08
IKBKB	5.08106	7.81945	0.621938	7.47155e-07	1.27456e-06
NFKBIA	188.254	103.839	-0.858325	1.0011e-11	2.19109e-11
PTPN13	14.2846	9.34547	-0.612124	1.72498e-14	6.06356e-14
GADD45A	12.9136	20.2783	0.651053	2.95991e-05	4.63985e-05
GADD45B	89.7354	29.787	-1.591	1.02215e-18	5.92848e-18
GADD45G	8.50971	15.2571	0.842294	0.00576413	0.00759817
TRAF1	2.12169	3.95733	0.899313	8.52117e-10	1.73413e-09
BCL2A1	20.9347	9.9945	-1.06669	5.47479e-16	2.18992e-15
PIDD1	1.48579	3.22605	1.11853	6.59959e-15	2.39235e-14
BBC3	2.05674	3.58512	0.801666	5.00404e-12	1.16094e-11
PMAIP1	2.99982	10.3946	1.79288	2.61514e-14	8.92223e-14
CASP2	3.93735	6.44314	0.71054	5.92807e-17	2.75063e-16
IL3RA	19.3525	6.59167	-1.5538	5.82761e-32	3.38001e-30
CSF2RB	9.87069	5.56156	-0.827661	6.57906e-16	2.49432e-15
PIK3R1	9.25044	5.08645	-0.862862	2.61887e-21	2.33684e-20
PIK3R2	0.121602	0.239835	0.97987	5.07119e-17	2.45108e-16
PIK3R3	7.58865	4.96279	-0.612693	9.60626e-11	2.02605e-10
AKT3	5.11184	2.85839	-0.83864	2.06788e-18	1.14226e-17
KRAS	6.57621	11.5184	0.808608	3.4705e-13	9.5852e-13

## Sheet: Table S5
Table S5.153 DEGs between C1 and C2.
gene	Mean1	Mean2	logFC	pValue	fdr
AC012213.4	0.150807	0.948905	2.65356	2.37316e-13	1.76561e-12
TUBB2B	2.40809	11.23	2.22139	1.79285e-08	7.03692e-08
ADH1B	12.8613	2.78688	-2.20632	1.11475e-34	6.30144e-33
ITGB1-DT	0.189419	0.934488	2.3026	5.52727e-16	5.71717e-15
ATP13A4-AS1	1.18105	0.284728	-2.05241	2.31202e-14	1.9357e-13
LINC02555	1.76067	0.331385	-2.40954	2.5856e-13	1.90961e-12
NCAPG	1.25864	5.15696	2.03465	3.12892e-67	1.94558e-64
VGF	0.638772	4.4252	2.79237	2.8344e-13	2.08385e-12
PEBP4	30.2641	5.25824	-2.52496	1.00673e-28	3.80274e-27
MYBL2	6.49541	33.3805	2.36151	1.04161e-67	8.01892e-65
RAB3B	0.269847	1.24575	2.2068	1.55893e-26	4.82821e-25
SELENOOLP	0.282824	1.44331	2.3514	4.85431e-08	1.79285e-07
MAGEA12	0.806168	4.82038	2.57999	6.31542e-09	2.6376e-08
PADI3	0.454515	2.79756	2.62177	1.44312e-06	4.33661e-06
S100A7	0.849548	10.3048	3.60048	1.08087e-08	4.37738e-08
SFTA1P	43.6836	9.77424	-2.16004	2.02773e-33	1.04736e-31
S100A8	21.4846	95.7935	2.15662	8.91481e-05	0.000205103
BIRC5	4.34806	17.673	2.02311	8.64154e-69	8.21811e-66
ANLN	3.01752	13.2941	2.13935	2.5396e-67	1.71074e-64
ITLN1	47.2477	0.703668	-6.0692	3.25737e-05	8.04201e-05
LINC00648	0.168544	0.791143	2.23082	2.5385e-06	7.36937e-06
CASP14	0.0870425	1.08848	3.64445	6.03152e-07	1.91537e-06
CDKN3	2.06274	8.35398	2.0179	2.75966e-66	1.35198e-63
MAGEA6	1.08018	7.67322	2.82856	2.77126e-13	2.04021e-12
TROAP	1.47767	5.99044	2.01934	4.0849e-60	8.25507e-58
RPL26P30	1.85857	0.424735	-2.12955	1.93607e-22	4.10767e-21
MCM10	0.681066	2.89574	2.08806	4.22031e-66	2.00676e-63
KHDC1L	0.157084	1.16608	2.89207	3.69048e-09	1.59061e-08
SERPIND1	11.4572	2.57249	-2.15502	4.66754e-09	1.9811e-08
PI3	4.72781	19.9706	2.07864	0.000240943	0.000516758
HJURP	1.6598	6.99444	2.0752	1.1128e-67	8.17754e-65
SPINK13	3.20294	0.624166	-2.3594	1.04921e-10	5.55968e-10
CNMD	22.0943	1.10355	-4.32345	1.17593e-09	5.41168e-09
C16orf89	215.888	34.3817	-2.65057	1.44671e-47	1.38396e-45
CDK5R2	0.230399	1.19213	2.37134	3.86389e-08	1.44869e-07
TTK	0.902376	3.91046	2.11554	3.53098e-68	2.85427e-65
LRRC36	1.70173	0.42021	-2.01782	4.41349e-21	8.16395e-20
MACROD2	3.61807	0.848096	-2.09292	8.07747e-17	9.27475e-16
CLGN	0.825809	3.67025	2.152	1.68301e-12	1.11514e-11
CALY	0.180967	0.919259	2.34474	0.00016822	0.000369713
KIF18B	1.11097	4.85829	2.12863	1.84325e-66	9.31243e-64
SBSN	0.14652	1.54847	3.40167	7.28017e-19	1.04807e-17
CHRNA9	0.474373	2.64326	2.47822	2.67497e-13	1.97201e-12
CPB2	7.09949	1.66035	-2.09622	1.09888e-17	1.39667e-16
KIF4A	1.7291	7.4385	2.10499	1.84879e-71	4.98157e-68
PLA2G10	9.28726	1.89105	-2.29607	5.35272e-29	2.07027e-27
CRABP1	1.13492	8.29938	2.87041	0.000103847	0.000236297
MIR34C	1.50458	0.373324	-2.01086	7.6653e-10	3.62354e-09
SFTPC	600.789	114.944	-2.38593	9.11243e-16	9.20179e-15
SCG3	0.354496	2.25783	2.6711	3.11637e-05	7.72143e-05
COL2A1	0.177502	4.34889	4.61474	0.000324302	0.000681349
FOXD1	0.196847	1.05395	2.42066	7.34017e-07	2.30424e-06
CYCSP6	0.337134	1.69355	2.32865	1.76346e-19	2.72561e-18
GKN2	19.3838	1.25496	-3.94914	2.20892e-20	3.81943e-19
HMGA2	0.315474	1.98696	2.65497	1.61621e-10	8.39897e-10
SPDYC	0.274693	1.32349	2.26846	1.60026e-05	4.12688e-05
SLC26A9	19.0189	4.06731	-2.22529	2.6034e-30	1.1284e-28
SLC10A2	1.2386	0.0554846	-4.48047	8.09386e-07	2.52175e-06
HIST1H3C	0.567693	2.35259	2.05107	7.58774e-12	4.62909e-11
PLA2G1B	11.7633	2.47444	-2.24912	7.71376e-29	2.95517e-27
SHOX2	0.170421	0.943234	2.46852	1.98544e-23	4.59866e-22
GABRA3	0.254709	1.13506	2.15584	2.09194e-09	9.31948e-09
IL36RN	0.359114	1.61859	2.17222	1.6754e-13	1.27584e-12
GNG4	0.527733	3.97631	2.91355	5.12167e-26	1.50549e-24
NR0B1	1.00335	4.32405	2.10757	0.000203422	0.000441144
LGI3	2.02525	0.417911	-2.27683	3.43102e-13	2.48853e-12
PRG4	10.1906	0.760976	-3.74324	9.34692e-24	2.2255e-22
ABCC2	1.2613	5.87834	2.22049	9.15131e-05	0.000210125
KIF1A	0.756752	6.00923	2.98929	3.70313e-05	9.05864e-05
LINC00941	0.247072	1.03725	2.06977	7.61377e-13	5.26483e-12
MAGEA10	0.142949	2.87241	4.32869	2.72499e-05	6.81015e-05
ELANE	1.00003	0.196069	-2.35062	4.2845e-23	9.71494e-22
UGT2B15	3.16424	0.682927	-2.21206	0.000296235	0.000626207
SERPINB7	0.231805	1.04551	2.17322	5.73886e-05	0.000135902
RN7SL3	10.2319	67.181	2.71498	3.06463e-09	1.33547e-08
H19	9.79776	76.8318	2.97118	4.75297e-05	0.000114279
POPDC3	0.390028	2.05001	2.39398	2.29829e-12	1.49343e-11
MELK	2.07651	8.46131	2.02672	5.21666e-65	1.95859e-62
SCGB1A1	560.466	106.875	-2.3907	2.35819e-12	1.52928e-11
FBN2	0.141435	1.02993	2.86433	0.000109095	0.000247543
PRAME	2.87027	11.6137	2.01657	1.80473e-12	1.19236e-11
WFDC12	5.5439	0.183214	-4.9193	6.65282e-08	2.41482e-07
PLA2G2A	12.4911	2.37215	-2.39663	1.09499e-05	2.89213e-05
GAL	0.713522	4.87235	2.77159	1.04869e-15	1.05044e-14
KRT6A	12.8247	53.4234	2.05854	5.46198e-05	0.000129935
DLL3	0.58305	2.93566	2.332	2.98117e-10	1.49262e-09
INA	0.451367	2.12224	2.23322	1.86925e-08	7.31902e-08
L1CAM	0.221818	1.49955	2.75708	2.52996e-05	6.34924e-05
CHIAP2	1.08122	0.143528	-2.91326	2.74362e-16	2.94139e-15
ST8SIA6-AS1	0.0952802	1.35733	3.83245	5.69763e-06	1.56976e-05
AC089983.1	0.230235	1.32348	2.52316	1.33287e-12	8.94126e-12
PIMREG	0.956503	3.99541	2.0625	8.49643e-61	1.83149e-58
LINC00973	0.477332	2.85956	2.58273	5.89551e-08	2.1564e-07
IGF2BP1	0.231557	1.82463	2.97817	5.48248e-18	7.21198e-17
KIF2C	2.53124	10.9516	2.11322	1.24672e-73	1.00779e-69
MUCL3	27.2928	2.11306	-3.69112	6.37065e-19	9.27041e-18
IL1A	0.405066	1.68354	2.05527	4.12611e-05	0.000100221
LHFPL3-AS2	4.91628	1.12259	-2.13074	4.93462e-25	1.32742e-23
HIST1H1B	1.13467	5.15516	2.18375	4.74088e-15	4.33517e-14
HP	37.2469	8.05417	-2.20931	4.72643e-07	1.52428e-06
AC010998.3	0.992772	0.177698	-2.48203	6.54622e-23	1.4699e-21
CYP4B1	56.8219	9.19337	-2.62778	1.34195e-36	8.28066e-35
SCGB3A1	977.386	129.616	-2.91469	3.26006e-22	6.73121e-21
C2orf40	2.43721	0.607819	-2.00352	4.65918e-25	1.25542e-23
AZU1	0.937286	0.20358	-2.20289	1.03713e-16	1.17793e-15
WIF1	27.0426	6.58011	-2.03905	8.81367e-18	1.12998e-16
AC079630.1	5.92791	1.37358	-2.10958	5.19579e-31	2.33984e-29
STEAP1B	0.254866	1.30687	2.35831	9.77571e-24	2.32417e-22
AC012512.1	0.202632	1.37858	2.76625	2.01108e-07	6.82046e-07
SUSD2	63.062	13.7349	-2.19892	6.4679e-33	3.26771e-31
MAGEA1	0.571506	3.32268	2.53951	2.62099e-09	1.15208e-08
AC003092.1	0.121798	0.888142	2.8663	6.84595e-09	2.8496e-08
MS4A15	18.6122	4.65243	-2.00019	2.3848e-12	1.54529e-11
PCSK2	22.4357	1.12079	-4.32321	1.43495e-13	1.10208e-12
AC236972.3	1.03762	0.176218	-2.55785	1.7538e-34	9.6114e-33
MAGEA3	1.43496	10.1223	2.81845	1.32373e-13	1.02005e-12
DLGAP5	1.77515	7.7559	2.12735	2.61972e-72	1.05883e-68
CALML3	0.209951	2.91493	3.79534	2.99302e-06	8.59776e-06
C1QL1	0.203652	0.820925	2.01114	2.73619e-17	3.35375e-16
CENPA	1.21012	5.54209	2.19528	9.95199e-71	1.46267e-67
FAM133A	0.350695	2.50388	2.83588	1.31374e-06	3.97442e-06
SKA1	0.84324	3.38935	2.00699	1.09746e-64	3.77503e-62
ELFN1-AS1	0.310662	1.46749	2.23993	1.5941e-11	9.36134e-11
LINC01224	0.207026	0.878957	2.08598	7.7292e-14	6.09551e-13
LINC02471	1.97899	0.461885	-2.09916	5.41899e-15	4.91632e-14
PGC	1530.59	116.149	-3.72004	4.55429e-23	1.02978e-21
NFE4	0.362773	3.51399	3.27597	7.29493e-07	2.29138e-06
SCGB3A2	696.685	69.1081	-3.33358	1.50011e-32	7.28298e-31
BCAR4	0.159255	1.21519	2.93178	0.000156856	0.000346576
ACTL8	0.145778	0.894075	2.61662	3.87705e-08	1.45316e-07
E2F7	0.294494	1.20598	2.0339	7.62917e-45	6.52597e-43
CHIA	6.33868	0.980276	-2.69292	7.03762e-22	1.39092e-20
TPX2	5.83473	27.2088	2.22133	6.39417e-74	1.00779e-69
MAGEC1	0.189292	1.09565	2.5331	3.9021e-09	1.67513e-08
MAGEB2	0.18114	2.28019	3.65398	4.49939e-09	1.91526e-08
RSPO3	1.2648	5.4403	2.10478	8.91076e-06	2.38431e-05
WNT16	0.156184	1.84724	3.56405	0.000469325	0.000960856
CKAP2L	0.85144	3.41446	2.00368	9.51339e-71	1.46267e-67
IGF2BP3	0.459668	2.83794	2.62618	2.35973e-39	1.56995e-37
FOXM1	2.89376	12.3047	2.08819	1.01783e-65	4.33034e-63
HHATL	1.36856	0.195372	-2.80836	1.21827e-08	4.897e-08
CACNA2D2	17.6061	4.2303	-2.05724	1.71188e-34	9.44571e-33
ZNF385B	5.16583	1.26141	-2.03396	1.35192e-18	1.87449e-17
UBE2C	11.4063	51.6184	2.17805	1.24939e-60	2.62324e-58
NEIL3	0.682032	2.75112	2.01211	7.16729e-45	6.16349e-43
HIST1H2BO	0.661013	2.65374	2.00528	5.82929e-18	7.63094e-17
SP8	0.243402	1.08937	2.16208	6.80123e-18	8.82179e-17
DEPDC1	0.672618	3.19226	2.24672	4.48811e-70	5.1828e-67
KLK6	1.8207	7.7234	2.08474	1.3592e-06	4.09967e-06
CDC20	6.75143	29.1964	2.11252	5.352e-71	9.61398e-68
CTSV	0.595265	3.52274	2.56509	4.77396e-51	5.43526e-49
CLDN18	40.2634	9.77416	-2.04242	1.26036e-14	1.10082e-13
CSAG1	1.3082	5.93135	2.18077	2.22561e-14	1.87208e-13
